# Supplementary material for: Enhancing Lithium-Sulfur Battery Performance by MXene, Graphene, and Ionic Liquids: A DFT Investigation
Source: Molecules. 2023 Dec 19;29(1):2. doi: 10.3390/molecules29010002 (PMC10779824; doi:10.3390/molecules29010002)
Supplement: Supplementary file 1 [file molecules-29-00002-s001.zip]

Archive with 1 entries (1 files):
- molecules-2741893-supplementary.pdf
